# Supplementary material for: Large Language Models vs. Professional Resources for Post-Treatment Quality-of-Life Questions in Head and Neck Cancer: A Cross-Sectional Comparison
Source: Curr Oncol. 2025 Nov 28;32(12):668. doi: 10.3390/curroncol32120668 (PMC12731422; doi:10.3390/curroncol32120668)
Supplement: Supplementary file 1 [file curroncol-32-00668-s001.zip]

Archive with 1 entries (1 files):
- curroncol-3873509-Supplementary Material File S1.pdf
